# Supplementary material for: Cas9/gRNA-mediated genome editing of yeast mitochondria and Chlamydomonas chloroplasts
Source: PeerJ. 2020 Jan 6;8:e8362. doi: 10.7717/peerj.8362 (PMC6951285; doi:10.7717/peerj.8362)
Supplement: Supplemental Information 14 — Supporting data for Table 3B. [file peerj-08-8362-s014.zip]

Archive with 5 entries (5 files):
- YP31 seq files/Mp3-YOL21.ab1
- YP31 seq files/Mp4-YOL21.ab1
- YP31 seq files/Mp5-YOL21.ab1
- YP31 seq files/Mp6-YOL21.ab1
- YP31 seq files/Mp7-YOL21.ab1
