# Supplementary material for: Cas9/gRNA-mediated genome editing of yeast mitochondria and Chlamydomonas chloroplasts
Source: PeerJ. 2020 Jan 6;8:e8362. doi: 10.7717/peerj.8362 (PMC6951285; doi:10.7717/peerj.8362)
Supplement: Supplemental Information 15 — Supporting data for Table 3B. [file peerj-08-8362-s015.zip]

Archive with 20 entries (20 files):
- YP5 seq files/DNA43-YP21.ab1
- YP5 seq files/DNA48-YP21.ab1
- YP5 seq files/DNA50-YP21.ab1
- YP5 seq files/DNA51-YP21.ab1
- YP5 seq files/DNA52-YP21.ab1
- YP5 seq files/DNA53-YP21.ab1
- YP5 seq files/DNA55-YP21.ab1
- YP5 seq files/DNA57-YP21.ab1
- YP5 seq files/DNA59-YP21.ab1
- YP5 seq files/DNA61-YP21.ab1
- YP5 seq files/DNA62-YP21.ab1
- YP5 seq files/DNA63-YP21.ab1
- YP5 seq files/DNA68-YP21.ab1
- YP5 seq files/DNA69-YP21.ab1
- YP5 seq files/DNA70-YP21.ab1
- YP5 seq files/DNA71-YP21.ab1
- YP5 seq files/DNA75-YP21.ab1
- YP5 seq files/DNA77-YP21.ab1
- YP5 seq files/DNA78-YP21.ab1
- YP5 seq files/Mp8-YOL21.ab1
