# Supplementary material for: Cas9/gRNA-mediated genome editing of yeast mitochondria and Chlamydomonas chloroplasts
Source: PeerJ. 2020 Jan 6;8:e8362. doi: 10.7717/peerj.8362 (PMC6951285; doi:10.7717/peerj.8362)
Supplement: Supplemental Information 16 — Supporting data for Table 3B. [file peerj-08-8362-s016.zip]

Archive with 30 entries (30 files):
- YP11 seq files/DNA12-YP21.ab1
- YP11 seq files/DNA13-YP21.ab1
- YP11 seq files/DNA14-YP21.ab1
- YP11 seq files/DNA15-YP21.ab1
- YP11 seq files/DNA16-YP21.ab1
- YP11 seq files/DNA17-YP21.ab1
- YP11 seq files/DNA19-YP21.ab1
- YP11 seq files/DNA1-YP21.ab1
- YP11 seq files/DNA21-YP21.ab1
- YP11 seq files/DNA22-YP21.ab1
- YP11 seq files/DNA23-YP21.ab1
- YP11 seq files/DNA25-YP21.ab1
- YP11 seq files/DNA26-YP21.ab1
- YP11 seq files/DNA28-YP21.ab1
- YP11 seq files/DNA29-YP21.ab1
- YP11 seq files/DNA2-YP21.ab1
- YP11 seq files/DNA30-YP21.ab1
- YP11 seq files/DNA31-YP21.ab1
- YP11 seq files/DNA33-YP21.ab1
- YP11 seq files/DNA34-YP21.ab1
- YP11 seq files/DNA35-YP21.ab1
- YP11 seq files/DNA37-YP21.ab1
- YP11 seq files/DNA38-YP21.ab1
- YP11 seq files/DNA39-YP21.ab1
- YP11 seq files/DNA5-YP21.ab1
- YP11 seq files/DNA6-YP21.ab1
- YP11 seq files/DNA7-YP21.ab1
- YP11 seq files/DNA8-YP21.ab1
- YP11 seq files/Mp1-YOL21.ab1
- YP11 seq files/Mp2-YOL21.ab1
