# Supplementary material for: Cas9/gRNA-mediated genome editing of yeast mitochondria and Chlamydomonas chloroplasts
Source: PeerJ. 2020 Jan 6;8:e8362. doi: 10.7717/peerj.8362 (PMC6951285; doi:10.7717/peerj.8362)
Supplement: Supplemental Information 17 — Supporting data for Table 3B. [file peerj-08-8362-s017.zip]

Archive with 18 entries (18 files):
- YP29 seq files/10-YOL21.ab1
- YP29 seq files/11-YOL21.ab1
- YP29 seq files/12-YOL21.ab1
- YP29 seq files/13-YOL21.ab1
- YP29 seq files/14-YOL21.ab1
- YP29 seq files/15-YOL21.ab1
- YP29 seq files/16-YOL21.ab1
- YP29 seq files/17-YOL21.ab1
- YP29 seq files/18-YOL21.ab1
- YP29 seq files/4-YOL21.ab1
- YP29 seq files/5-YOL21.ab1
- YP29 seq files/6-YOL21.ab1
- YP29 seq files/7-YOL21.ab1
- YP29 seq files/8-YOL21.ab1
- YP29 seq files/9-YOL21.ab1
- YP29 seq files/Mp10-YOL21.ab1
- YP29 seq files/Mp11-YOL21.ab1
- YP29 seq files/Mp9-YOL21.ab1
